# Supplementary material for: A Robust Approach for Identification of Cancer Biomarkers and Candidate Drugs
Source: Medicina (Kaunas). 2019 Jun 11;55(6):269. doi: 10.3390/medicina55060269 (PMC6631768; doi:10.3390/medicina55060269)
Supplement: Supplementary file 1 [file medicina-55-00269-s001.zip]

Archive with 19 entries (15 files):
- Supplementary_file/
- Supplementary_file/Supplementary file 1/
- Supplementary_file/Supplementary file 1/S1.tif
- Supplementary_file/Supplementary file 1/S2.tiff
- Supplementary_file/Supplementary file 1/S3.tif
- Supplementary_file/Supplementary file 1/S4.tif
- Supplementary_file/Supplementary file 1/S5.tiff
- Supplementary_file/Supplementary file 1/S6.tiff
- Supplementary_file/Supplementary file 1/S7.tiff
- Supplementary_file/Supplementary file 2/
- Supplementary_file/Supplementary file 2/fileA1.xls
- Supplementary_file/Supplementary file 2/fileA2.xls
- Supplementary_file/Supplementary file 2/Table A1.docx
- Supplementary_file/Supplementary file 2/~$ble A1.docx
- Supplementary_file/Supplementary file 3/
- Supplementary_file/Supplementary file 3/Demo_rSAMFC.R
- Supplementary_file/Supplementary file 3/R i386 3.2.1.lnk
- Supplementary_file/Supplementary file 3/rSAM_FC_r_Code.R
- Supplementary_file/Supplementary file 3/SpikeData.rda
